# Supplementary material for: Urinary Sodium Excretion Enhances the Effect of Alcohol on Blood Pressure
Source: Healthcare (Basel). 2022 Jul 13;10(7):1296. doi: 10.3390/healthcare10071296 (PMC9319523; doi:10.3390/healthcare10071296)
Supplement: Supplementary file 1 [file healthcare-10-01296-s001.zip]

Archive with 1 entries (1 files):
- healthcare-1758177-supplementary.pdf
